# Supplementary material for: Factors Influencing Food Safety Education Practices among Obstetricians
Source: Healthcare (Basel). 2022 Dec 30;11(1):111. doi: 10.3390/healthcare11010111 (PMC9819058; doi:10.3390/healthcare11010111)
Supplement: Supplementary file 1 [file healthcare-11-00111-s001.zip]

Archive with 1 entries (1 files):
- healthcare-2050068-supplementary.docx
